# Supplementary material for: Highly Activated Neuronal Firings Monitored by Implantable Microelectrode Array in the Paraventricular Thalamus of Insomnia Rats
Source: Sensors (Basel). 2023 May 10;23(10):4629. doi: 10.3390/s23104629 (PMC10223355; doi:10.3390/s23104629)
Supplement: Supplementary file 1 [file sensors-23-04629-s001.zip]

Archive with 1 entries (1 files):
- sensors-2271097-supplementary.pdf
